# Supplementary material for: Quartz Crystal Microbalance Technology Coupled with Impedance for the Dynamic Monitoring of the Cardiomyocyte Beating Function and Drug Screening
Source: Biosensors (Basel). 2023 Jan 28;13(2):198. doi: 10.3390/bios13020198 (PMC9953959; doi:10.3390/bios13020198)
Supplement: Supplementary file 1 [file biosensors-13-00198-s001.zip]

Archive with 1 entries (1 files):
- biosensors-2082349-supplementary.pdf
